# Supplementary material for: Genome Sequence of Brucella abortus Vaccine Strain S19 Compared to Virulent Strains Yields Candidate Virulence Genes
Source: PLoS One. 2008 May 14;3(5):e2193. doi: 10.1371/journal.pone.0002193 (PMC2364660; doi:10.1371/journal.pone.0002193)
Supplement: Table S2 — Single Nucleotide Polymorphisms (SNPs) identified between S19 genome and 9–941 genome (0.20 MB XLS) [file pone.0002193.s002.xls]

## Sheet: Supplemental Table S2
Table S2. Single Nucleotide Polymorphisms (SNPs) identified between S19 genome and 9-941 genome
Genome Location of 9-941 strain					nt Change		aa change		aa type change		aa charge Change	Comments
Chr	SNP position	Protein ID	Description	Protein alignment	9-941	S19	9-941	S19	9-941 genome	S19 genome
I	13743	BruAb1_0010	ABC transporter, periplasmic substrate-binding protein, hypothetical	Click here	g	a	A	V	neutral	neutral		3
I	15678	BruAb1_0013	hypothetical protein	Click here	g	t	L	I	neutral	neutral		3
I	27461	BruAb1_0023	hypothetical protein	Click here	c	t		No Change				2
I	27978	This SNP is in intergenic region at B. abortus 9-941 Chromosome 1			g	t						1
I	29871	BruAb1_0025	AroA, 3-phosphoshikimate 1-carboxyvinyltransferase	Click here	a	g	D	G	acidic	neutral	yes	3.1
I	66943	BruAb1_0060	transcriptional regulator, LysR family	Click here	c	a	R	L	strongly basic	neutral	yes	3.1
I	107529	BruAb1_0099	response regulator, hypothetical	Click here	c	a		No Change				2
I	110996	This SNP is in intergenic region at B. abortus 9-941 Chromosome 1			a	-						1
I	122810	BruAb1_0108	cyclic beta 1-2 glucan synthetase	Click here	c	t	A	V	neutral	neutral		3
I	133843	BruAb1_0117	3-5 exonuclease family protein	Click here	t	c		No Change				2
I	169660	BruAb1_0146	RNA methyltransferase, TrmH family	Click here	t	c	T	A	neutral	neutral		3
I	170996	BruAb1_0147	SAM dependent methyltransferase, hypothetical	Click here	t	c	H	R	weakly basic	strongly basic	yes	3.1
I	193685	BruAb1_0177	CysI, sulfite reductase (NADPH) hemoprotein beta-component	Click here	g	a	R	H	strongly basic	weakly basic	yes	3.1
I	201502	BruAb1_0184	MetH, 5-methyltetrahydrofolate--homocysteine methyltransferase	Click here	c	t		No Change				2
I	225309	BruAb1_0208	ABC transporter, periplasmic substrate-binding protein	Click here	c	g	E	Q	acidic	neutral	yes	3.1
I	229618	This SNP is in intergenic region at B. abortus 9-941 Chromosome 1			g	a						1
I	243660	This SNP is in intergenic region at B. abortus 9-941 Chromosome 1			g	a						1
I	246789	BruAb1_0228	hypothetical protein	Click here	c	t		No Change				2
I	247608	BruAb1_0229	transcriptional regulator, IclR family	Click here	t	-		Frameshift				4
I	260230	BruAb1_0244	hypothetical protein	Click here	c	a	G	C	neutral	neutral		3
I	262037	BruAb1_0246	hypothetical protein	Click here	a	g	N	S	neutral	neutral		3
I	272684	BruAb1_0259	hypothetical protein	Click here	t	-		Frameshift				4
I	276048	BruAb1_0266	hypothetical protein	Click here	g	t	N	S	neutral	neutral		3
I	276055	BruAb1_0266	hypothetical protein		t	c	N	S	neutral	neutral		3
I	282332	BruAb1_0277	InfA, translation initiation factor IF-1	Click here	t	g	T	P	neutral	neutral		3
I	301817	BruAb1_0300	sensor histidine kinase	Click here	t	c	S	G	neutral	neutral		3
I	310714	This SNP is in intergenic region at B. abortus 9-941 Chromosome 1			-	c						1
I	320620	BruAb1_0315	FadD, long-chain-fatty-acid--CoA ligase	Click here	t	c	N	D	neutral	acidic	yes	3.1
I	356338	BruAb1_0347	glycosyl transferase, family 25	Click here	c	t	V	I	neutral	neutral		3
I	368572	BruAb1_0363	hypothetical proline racemase	Click here	a	g		No Change				2
I	402741	BruAb1_0395	hypothetical protein	Click here	g	a		No Change				2
I	407293	BruAb1_0399	hypothetical protein	Click here	c	t		No Change				2
I	476861	This SNP is in intergenic region at B. abortus 9-941 Chromosome 1			t	c						1
I	518129	BruAb1_0519	SMC family protein	Click here	g	a		No Change				2
I	534255	BruAb1_0533	glycosyl transferase, group 4 family protein	Click here	c	t	S	N	neutral	neutral		3
I	551971	BruAb1_0560	phosphomannomutase, hypothetical	Click here	c	g	H	D	weakly basic	acidic	yes	3.1
I	552140				c	t	T	I	neutral	neutral		3
I	599284	This SNP is in intergenic region at B. abortus 9-941 Chromosome 1			c	g						1
I	600654	BruAb1_0606	hypothetical terminase large subunit	Click here	a	g	N	D	neutral	acidic	yes	3.1
I	604869	This SNP is in intergenic region at B. abortus 9-941 Chromosome 1			a	c						1
I	615672	BruAb1_0624	sensor histidine kinase	Click here	a	g		No Change				2
I	623522	BruAb1_0631	DNA-binding response regulator	Click here	c	t	A	V	neutral	neutral		3
I	630777	BruAb1_0635	histidine kinase	Click here	t	c	T	A	neutral	neutral		3
I	652030	This SNP is in intergenic region at B. abortus 9-941 Chromosome 1			t	g						1
I	654482	BruAb1_0657	Omp2b, porin	Click here	a	g	D	G	acidic	neutral	yes	3.1
I	658981	This SNP is in intergenic region at B. abortus 9-941 Chromosome 1			g	c						1
I	666801	BruAb1_0671	transcriptional regulator, Crp/Fnr family	Click here	c	g	P	A	neutral	neutral		3
I	690214	BruAb1_0701	KsgA, dimethyladenosine transferase	Click here	a	g	M	T	neutral	neutral		3
I	709217	BruAb1_0719	oxidoreductase, short chain dehydrogenase/reductase family	Click here	t	c	N	D	neutral	acidic	yes	3.1
I	712991	BruAb1_0724	hypothetical protein	Click here	t	c	S	G	neutral	neutral		3
I	737879	BruAb1_0748	hypothetical protein	Click here	t	g	C	G	neutral	neutral		3
I	766016	BruAb1_0772	hypothetical protein	Click here	t	c	Q	R	neutral	strongly basic	yes	3.1
I	799800	BruAb1_0814	hypothetical protein	Click here	a	g	M	V	neutral	neutral		3
I	805496	BruAb1_0821	NuoF, NADH dehydrogenase I, F subunit	Click here	c	t		No Change				2
I	823632	This SNP is in intergenic region at B. abortus 9-941 Chromosome 1			g	a						1
I	827962	BruAb1_0841	hypothetical protein	Click here	g	a		No Change				2
I	858388	BruAb1_0874	hypothetical amino-acid ABC transporter, periplasmic binding protein	Click here	g	a	G	S	neutral	neutral		3
I	859436	BruAb1_0875	TIM-barrel protein, yjbN family	Click here	t	c		No Change				2
I	862165	BruAb1_0879	CobT, nicotinate-nucleotide--dimethylbenzimidazole phosphoribosyltransferase	Click here	a	g		No Change				2
I	896796	BruAb1_0912	acetyltransferase, GNAT family	Click here	a	g		No Change				2
I	921770	This SNP is in intergenic region at B. abortus 9-941 Chromosome 1			a	g						1
I	932008	BruAb1_0945	glycosyl transferase, group 2 family protein	Click here	c	g	G	A	neutral	neutral		3
I	937889	BruAb1_0954	outer membrane efflux family protein	Click here	t	c	S	P	neutral	neutral		3
I	943818	This SNP is in intergenic region at B. abortus 9-941 Chromosome 1			g	c						1
I	984460	BruAb1_1006	hypothetical membrane protein	Click here	t	g	W	G	neutral	neutral		3
I	990935	BruAb1_1014	hypothetical protein	Click here	g	t		No Change				2
I	994488	BruAb1_1018	Dhs, phospho-2-dehydro-3-deoxyheptonate aldolase, class II	Click here	g	a	A	T	neutral	neutral		3
I	1010276	BruAb1_1029	hypothetical protein	Click here	a	g	V	A	neutral	neutral		3
I	1021104	BruAb1_1041	DksA, dnaK suppressor protein	Click here	t	g		No Change				2
I	1046759	This SNP is in intergenic region at B. abortus 9-941 Chromosome 1			g	-						1
I	1051992	BruAb1_1068	hypothetical protein	Click here	c	t	R	H	strongly basic	weakly basic	yes	3.1
I	1102162	BruAb1_1114	ClpX, ATP-dependent Clp protease, ATP-binding subunit ClpX	Click here	c	g	E	Q	acidic	neutral	yes	3.1
I	1123674	BruAb1_1134	PdhB, pyruvate dehydrogenase complex, E1 component, beta subunit	Click here	t	c	N	S	neutral	neutral		3
I	1130071	BruAb1_1140	PyrG, CTP synthase	Click here	g	t	S	R	neutral	strongly basic	yes	3.1
I	1175295	BruAb1_1187	hypothetical protein	Click here	a	t	I	F	neutral	neutral		3
I	1175345				g	-		Frameshift				4
I	1177577	BruAb1_1191	hypothetical protein	Click here	c	t		No Change				2
I	1185299	BruAb1_1196	hypothetical protein	Click here	c	a	A	S	neutral	neutral		3
I	1189033	This SNP is in intergenic region at B. abortus 9-941 Chromosome 1			g	a						1
I	1220650	BruAb1_1241	FusA, translation elongation factor G	Click here	g	t		No Change				2
I	1233501	BruAb1_1250	RplJ, ribosomal protein L10	Click here	a	g	V	A	neutral	neutral		3
I	1266916	BruAb1_1289	CobI, precorrin-2 C20-methyltransferase	Click here	t	c		No Change				2
I	1285576	BruAb1_1307	CobN, cobN protein	Click here	a	g	M	T	neutral	neutral		3
I	1293345	BruAb1_1317	hypothetical protein	Click here	g	a		No Change				2
I	1298876	BruAb1_1321	hypothetical protein	Click here	t	c		No Change				2
I	1301831	BruAb1_1323	hypothetical protein	Click here	c	g	G	R	neutral	strongly basic	yes	3.1
I	1327384	BruAb1_1347	hypothetical ABC transporter, permease protein	Click here	c	g	A	P	neutral	neutral		3
I	1328729	This SNP is in intergenic region at B. abortus 9-941 Chromosome 1			c	a						1
I	1330369	This SNP is in intergenic region at B. abortus 9-941 Chromosome 1			a	g						1
I	1332629	BruAb1_1350	hypothetical protein	Click here	g	a		No Change				2
I	1347464	BruAb1_1368	hypothetical protein	Click here	t	c		No Change				2
I	1349863	BruAb1_1371	hypothetical protein	Click here	c	t		No Change				2
I	1400566	BruAb1_1421	FtsA, cell division protein FtsA	Click here	g	t	L	I	neutral	neutral		3
I	1423920	BruAb1_1442	glycosyl hydrolase, family 25	Click here	a	g	E	G	acidic	neutral	yes	3.1
I	1448022	BruAb1_1470	Omp28, immunoreactive 28 kDa outer membrane protein	Click here	a	g	N	D	neutral	acidic	yes	3.1
I	1451957	BruAb1_1474	RpoD, RNA polymerase sigma-70 factor	Click here	a	g	C	R	neutral	strongly basic	yes	3.1
I	1459244	BruAb1_1479	hypothetical protein	Click here	a	g	F	L	neutral	neutral		3
I	1469725	This SNP is in intergenic region at B. abortus 9-941 Chromosome 1			t	c						1
I	1483152	BruAb1_1504	UvrB, excinuclease ABC, B subunit	Click here	g	a	D	N	acidic	neutral	yes	3.1
I	1506369	BruAb1_1527	maoC-related protein	Click here	c	-		Frameshift				4
I	1522596	This SNP is in intergenic region at B. abortus 9-941 Chromosome 1			a	g						1
I	1522694	BruAb1_1545	MoxR, moxR protein	Click here	g	a	G	E	neutral	acidic	yes	3.1
I	1532133	BruAb1_1551	hypothetical membrane protein	Click here	t	c	F	L	neutral	neutral		3
I	1538069	BruAb1_1558	TrpE, anthranilate synthase	Click here	g	t	A	D	neutral	acidic	yes	3.1
I	1565303	BruAb1_1589	oxidoreductase, Gfo/Idh/MocA family	Click here	a	g		No Change				2
I	1573832	BruAb1_1596	spermidine/putrescine ABC transporter, permease protein	Click here	c	a		No Change				2
I	1575971	BruAb1_1598	spermidine/putrescine ABC transporter, ATP-binding protein	Click here	g	a		No Change				2
I	1587683	BruAb1_1609	hypothetical protein	Click here	g	a		No Change				2
I	1591066	This SNP is in intergenic region at B. abortus 9-941 Chromosome 1			a	g						1
I	1599884	BruAb1_1622	hypothetical protein	Click here	a	g	T	A	neutral	neutral		3
I	1634719	BruAb1_1658	HlyD family secretion protein	Click here	g	a		No Change				2
I	1644892	BruAb1_1669	acetyltransferase, GNAT family	Click here	g	a	H	Y	weakly basic	neutral	yes	3.1
I	1688998	BruAb1_1716	PrpE, propionate--CoA ligase	Click here	t	g	L	V	neutral	neutral		3
I	1690532	BruAb1_1719	hypothetical transcriptional regulator	Click here	a	g		No Change				2
I	1701418	BruAb1_1735	hypothetical protein	Click here	c	-		Frameshift				4
I	1740873	BruAb1_1774	D-amino acid dehydrogenase small subunit	Click here	c	a	L	F	neutral	neutral		3
I	1753524	BruAb1_1787	LeuS, leucyl-tRNA synthetase	Click here	c	t	D	N	acidic	neutral	yes	3.1
I	1778677	This SNP is in intergenic region at B. abortus 9-941 Chromosome 1			c	-						1
I	1791305	BruAb1_1822	ProA, gamma-glutamyl phosphate reductase	Click here	g	t		No Change				2
I	1813001	BruAb1_1840	peptidase, M23/M37 family	Click here	c	a	P	T	neutral	neutral		3
I	1841362	BruAb1_1866	GpsA, glycerol-3-phosphate dehydrogenase, NAD-dependent	Click here	t	g		No Change				2
I	1846297	BruAb1_1872	hypothetical cell division protein FtsK	Click here	a	g		No Change				2
I	1864557	BruAb1_1891	RimM, 16S rRNA processing protein	Click here	t	c		No Change				2
I	1903941	BruAb1_1933	arginase family protein	Click here	a	t	N	I	neutral	neutral		3
I	1948064	This SNP is in intergenic region at B. abortus 9-941 Chromosome 1			g	t						1
I	1955765	This SNP is in intergenic region at B. abortus 9-941 Chromosome 1			a	g						1
I	1960124	BruAb1_1993	CadA-1, cadmium-translocating P-type ATPase	Click here	g	a	V	M	neutral	neutral		3
I	1965035	BruAb1_1996	cobalamin biosynthesis protein, hypothetical	Click here	c	t	G	D	neutral	acidic	yes	3.1
I	1993923	BruAb1_2026	bacterial luciferase family protein	Click here	c	a	V	F	neutral	neutral		3
I	2014051	BruAb1_2046	DnaQ, DNA polymerase III, epsilon subunit	Click here	g	a		No Change				2
I	2016598	BruAb1_2049	hypothetical protein	Click here	a	g	M	V	neutral	neutral		3
I	2037035	BruAb1_2074	sensory box histidine kinase, hypothetical	Click here	c	g		No Change				2
I	2075349	BruAb1_2108	hypothetical protein	Click here	t	g		No Change				2
I	2107832	This SNP is in intergenic region at B. abortus 9-941 Chromosome 1			a	c						1
I	2114146	This SNP is in intergenic region at B. abortus 9-941 Chromosome 1			c	-						1
I	2117967	BruAb1_2151	hypothetical hydrolase	Click here	c	t	R	H	strongly basic	weakly basic	yes	3.1
II	2849	BruAb2_0005	hypothetical ribokinase	Click here	a	g		No Change				2
II	106101	BruAb2_0107	oxidoreductase, Gfo/Idh/MocA family	Click here	g	a	G	E	neutral	acidic	yes	3.1
II	144448	This SNP is in intergenic region at B. abortus 9-941 Chromosome 2			a	g						1
II	172257	BruAb2_0179	hypothetical protein	Click here	t	c	N	D	neutral	acidic	yes	3.1
II	242636	BruAb2_0247	cobalamin synthesis protein/P47K family protein	Click here	c	a	G	C	neutral	neutral		3
II	272148	BruAb2_0279	branched-chain amino acid ABC transporter, ATP-binding protein	Click here	a	g		No Change				2
II	272663				a	g	V	A	neutral	neutral		3
II	273648	BruAb2_0280	hypothetical branched-chain amino acid ABC transporter, periplasmic amino acid-binding protein	Click here	c	t	C	Y	neutral	neutral		3
II	285136	BruAb2_0290	hypothetical protein	Click here	g	t	S	R	neutral	strongly basic	yes	3.1
II	309030	This SNP is in intergenic region at B. abortus 9-941 Chromosome 2			c	a						1
II	329715	BruAb2_0328	oxidoreductase, hypothetical	Click here	g	a	D	N	acidic	neutral	yes	3.1
II	361359	BruAb2_0362	sugar-phosphate isomerases, RpiB/LacA/LacB family	Click here	c	a	C	F	neutral	neutral		3
II	381293	This SNP is in intergenic region at B. abortus 9-941 Chromosome 2			t	a						1
II	392534	BruAb2_0390	HsdS, type I restriction-modification system, S subunit	Click here	a	g	V	A	neutral	neutral		3
II	427918	BruAb2_0426	hydrolase, UxaA family	Click here	c	t	P	S	neutral	neutral		3
II	442267	BruAb2_0439	FadB, fatty oxidation complex, alpha subunit	Click here	c	t		No Change				2
II	467339	BruAb2_0463	hypothetical protein	Click here	t	a	I	F	neutral	neutral		3
II	472394	BruAb2_0469	glutamate--cysteine ligase	Click here	t	c	N	D	neutral	acidic	yes	3.1
II	475222	BruAb2_0472	hypothetical membrane protein	Click here	c	-		Frameshift				4
II	490132	This SNP is in intergenic region at B. abortus 9-941 Chromosome 2			g	a						1
II	491423	This SNP is in intergenic region at B. abortus 9-941 Chromosome 2			a	g						1
II	523312	BruAb2_0517	IolC myo-catabolism protein	Click here	c	t	R	H	strongly basic	weakly basic	yes	3.1
II	559549	BruAb2_0549	hypothetical protein	Click here	c	t	A	V	neutral	neutral		3
II	568835	BruAb2_0559	branched-chain amino acid aminotransferase	Click here	c	-		Frameshift				4
II	569042				a	g		No Change				2
II	580159	BruAb2_0571	UgbB, glycerol-3-phosphate ABC transporter, periplasmic glycerol-3-phosphate-binding protein	Click here	t	c		No Change				2
II	617464	BruAb2_0611	hypothetical Rnk transcriptional regulator	Click here	g	a	E	K	acidic	basic	yes	3.1
II	624289	BruAb2_0619	exoribonuclease, VacB/RNase II family	Click here	g	a	R	C	strongly basic	neutral	yes	3.1
II	625720	BruAb2_0620	TopA, DNA topoisomerase I	Click here	t	c	T	A	neutral	neutral		3
II	642598	BruAb2_0636	sensory box protein	Click here	g	a	A	V	neutral	neutral		3
II	655399	This SNP is in intergenic region at B. abortus 9-941 Chromosome 2			g	t						1
II	658011	BruAb2_0645	Mfd, transcription-repair coupling factor	Click here	c	t		No Change				2
II	679888	BruAb2_0668	hypothetical IS66 family element, orf3	Click here	c	t	L	F	neutral	neutral		3
II	683463	BruAb2_0672	transcriptional regulator, AraC family	Click here	a	g	S	G	neutral	neutral		3
II	753357	BruAb2_0747	hypothetical protein	Click here	c	g	Q	H	neutral	weakly basic	yes	3.1
II	772374	BruAb2_0768	Def-1, polypeptide deformylase	Click here	g	a	V	I	neutral	neutral		3
II	776473	This SNP is in intergenic region at B. abortus 9-941 Chromosome 2			g	a						1
II	776524	This SNP is in intergenic region at B. abortus 9-941 Chromosome 2			g	a						1
II	803310	BruAb2_0798	oxidoreductase, Gfo/Idh/MocA family	Click here	t	c	E	G	acidic	neutral	yes	3.1
II	835069	BruAb2_0827	KatA, catalase	Click here	c	t		No Change				2
II	841710	BruAb2_0832	hypothetical protein	Click here	t	c		No Change				2
II	851834	BruAb2_0842	glutamate/gamma-aminobutyrate antiporter	Click here	t	c	S	G	neutral	neutral		3
II	858141	This SNP is in intergenic region at B. abortus 9-941 Chromosome 2			g	a						1
II	861387	This SNP is in intergenic region at B. abortus 9-941 Chromosome 2			g	a						1
II	875261	This SNP is in intergenic region at B. abortus 9-941 Chromosome 2			t	c						1
II	882764	BruAb2_0877	sugar ABC transporter, periplasmic sugar-binding protein	Click here	g	c	P	R	neutral	strongly basic	yes	3.1
II	888850	BruAb2_0882	NarG, respiratory nitrate reductase, alpha subunit	Click here	a	c		No Change				2
II	898142	This SNP is in intergenic region at B. abortus 9-941 Chromosome 2			a	g						1
II	905965	This SNP is in intergenic region at B. abortus 9-941 Chromosome 2			t	c						1
II	909343	BruAb2_0903	copper ABC transporter, ATP-binding protein	Click here	a	g	V	A	neutral	neutral		3
II	948068	This SNP is in intergenic region at B. abortus 9-941 Chromosome 2			g	t						1
II	951866	This SNP is in intergenic region at B. abortus 9-941 Chromosome 2			g	a						1
II	957454	BruAb2_0952	ABC transporter, periplasmic substrate-binding protein	Click here	g	a	P	L	neutral	neutral		3
II	1025059	BruAb2_1025	dehydrogenase complex, E1 component, dehydrogenase	Click here	g	c	A	G	neutral	neutral		3
II	1029629	This SNP is in intergenic region at B. abortus 9-941 Chromosome 2			t	g						1
II	1043042	BruAb2_1040	oligopeptide ABC transporter, ATP-binding protein	Click here	t	c	I	T	neutral	neutral		3
II	1082575	BruAb2_1076	FlgE, flagellar hook protein	Click here	g	a		No Change				2
II	1089988	BruAb2_1083	FliF, flagellar M-ring protein	Click here	a	g	M	T	neutral	neutral		3
II	1111111	BruAb2_1092	aldehyde dehydrogenase family protein	Click here	t	c		No Change				2
II	1120213	This SNP is in intergenic region at B. abortus 9-941 Chromosome 2			a	g						1
II	1123739	BruAb2_1104	hypothetical protein	Click here	a	g	S	P	neutral	neutral		3
II	1124218	BruAb2_1105	transcriptional regulator, IclR family	Click here	a	g	S	P	neutral	neutral		3
II	1137683	This SNP is in intergenic region at B. abortus 9-941 Chromosome 2			g	a						1
II	1144571	BruAb2_1123	aurine ABC transporter, ATP-binding protein	Click here	g	c	A	G	neutral	neutral		3
II	1157212	This SNP is in intergenic region at B. abortus 9-941 Chromosome 2			c	t						1
