# Supplementary material for: Genome Sequence of Brucella abortus Vaccine Strain S19 Compared to Virulent Strains Yields Candidate Virulence Genes
Source: PLoS One. 2008 May 14;3(5):e2193. doi: 10.1371/journal.pone.0002193 (PMC2364660; doi:10.1371/journal.pone.0002193)
Supplement: Table S4 — List of genes identified to be different between attenuated strain S19 genome and the virulent strains, 9–941 and 2308 (0.09 MB XLS) [file pone.0002193.s004.xls]

## Sheet: Supplemental Table S4
Table S4. List of genes identified to be different between attenuated strain S19 genome and the virulent strains, 9-941 and 2308
slno	priority	941_locus_id	S19_locus_ID	2308_locus_id	9-941 vs. S19	2308 vs. S19	2308 vs. 9-941	ID_used_for_Annotation	COG	PATRIC_annotation	Ref_seq_annotation
1	0	BruAb1_0072	BAbS19_I00660	BAB1_0069	790 bp Ins.	1695 bp Ins.	Ident.	BruAb1_0072	COG5294S	Hypothetical protein	outer membrane protein
2	0	BruAb2_0365	BAbS19_II03470	BAB2_0369	247 bp Ins.	247 bp Ins.	Ident.	BruAb2_0365	COG2390K	Sorbitol operon regulator	erythritol transcriptional regulator
3	0	BruAb2_0366	BAbS19_II03470	BAB2_0370	423 bpd Ins.	423 bp Ins.	Ident.	BruAb2_0366	-	Uptake hydrogenase large subunit	EryC, D-erythrulose-1-phosphate dehydrogenase
4	0	BruAb2_0372	BAbS19_II03540	BAB2_0376	68 bp Ins.	68 bp Ins.	Ident.	BruAb2_0372	COG1172G	Hypothetical protein	ribose ABC transporter, permease protein
5	1	BruAb1_0019	BAbS19_I00160	BAB1_0019	7 bp Ins.	7 bp Ins.	Ident.	BruAb1_0019	COG4799I	Hypothetical protein	carboxyl transferase family protein
6	1	BruAb1_0443	BAbS19_I04130	BAB1_0447	2 bp Diff.	2 bp Diff.	Ident.	BruAb1_0443	COG0623I	Enoyl-[acyl-carrier-protein] reductase [NADH]	enoyl-(acyl carrier protein) reductase
7	2	nomatch	BAbS19_I09030	BAB1_0967	1 bp Diff.	1 bp Diff.	nomatch_Ident.	BAB1_0967	COG2067I	Long-chain fatty acid transport protein precursor	Membrane protein involved in aromatic hydrocarbon degradation
8	2	BruAb1_0229	BAbS19_I02220	BAB1_0237	1 bp Ins.	1 bp Ins.	Ident.	BruAb1_0229	COG1414K	Hypothetical protein	transcriptional regulator, IclR family
9	2	BruAb2_0379	BAbS19_II03610	BAB2_0384	1 bp Del.	1 bp Del.	Ident.	BruAb2_0379	COG0450O	UDP-glucose 4-epimerase	hypothetical epimerase/dehydratase family protein
10	2	BruAb1_1172	BAbS19_I11050	BAB1_1188	1 bp Ins.	1 bp Ins.	Ident.	BruAb1_1172	COG0584C	Glycerophosphodiester phosphodiesterase domain-containing protein 1	glycerophosphoryl diester phosphodiesterase family protein
11	2	BruAb2_1016	BAbS19_II09620	BAB2_1035	1 bp Del.	1 bp Del.	Ident.	BruAb2_1016	-	Hypothetical protein	aldehyde dehydrogenase family protein
12	2	nomatch	BAbS19_I18830	nomatch	1 bp Diff. & three bp Del.	1 bp Diff.	0	BAbS19_I18830	-	Intimin	intimin/invasin family protein
13	3	BruAb1_1504	BAbS19_I14270	BAB1_1530	1 bp Diff.	1 bp Diff.	Ident.	BruAb1_1504	COG0556L	excinuclease ABC, B subunit	excinuclease ABC subunit B
14	3	BruAb1_0772	BAbS19_I07270	BAB1_0778	1 bp Diff.	1 bp Diff.	Ident.	BruAb1_0772	COG2935O	Putative arginyl-tRNA--protein transferase	arginyl-tRNA-protein transferase
15	3	BruAb1_1114	BAbS19_I10500	BAB1_1131	1 bp Diff.	1 bp Diff.	Ident.	BruAb1_1114	COG1219O	ATP-dependent Clp protease, ATP-binding subunit ClpX	ATP-dependent protease ATP-binding subunit
16	3	BruAb1_0208	BAbS19_I02010	BAB1_0214	1 bp Diff.	1 bp Diff.	Ident.	BruAb1_0208	COG0715P	Protein NMT1 homolog	ABC transporter, periplasmic substrate-binding protein
17	3	BruAb2_0517	BAbS19_II04960	BAB2_0526	1 bp Diff.	1 bp Diff.	Ident.	BruAb2_0517	COG0524G	Fructokinase	IolC myo-catabolism protein
18	3	BruAb1_1068	BAbS19_I10070	BAB1_1085	1 bp Diff.	1 bp Diff.	Ident.	BruAb1_1068	COG4976R	3-demethylubiquinone-9 3-methyltransferase	hypothetical protein
19	3	nomatch	BAbS19_I18870	nomatch	1 bp Diff.	1 bp Diff.	0	BAbS19_I18870	COG3467R	autotransporter-associated beta strand repeat	outer membrane autotransporter
20	3	BruAb1_1140	BAbS19_I10750	BAB1_1157	1 bp Diff.	1 bp Diff.	Ident.	BruAb1_1140	COG0504F	CTP synthase	CTP synthetase
21	3	BruAb1_0060	BAbS19_I00540	BAB1_0057	1 bp Diff.	1 bp Diff.	Ident.	BruAb1_0060	-	Hypothetical protein	transcriptional regulator, LysR family
22	3	BruAb1_0657	BAbS19_I06190	BAB1_0660	1 bp Diff.	1 bp Diff.	Ident.	BruAb1_0657	-	Outer membrane protein IIIA precursor	Omp2b, porin
23	3	BruAb1_0719	BAbS19_I06740	BAB1_0721	1 bp Diff.	1 bp Diff.	Ident.	BruAb1_0719	-	3-oxoacyl-[acyl-carrier-protein] reductase	short chain dehydrogenase
24	3	BruAb2_0290	nomatch	BAB2_0291	1 bp Diff.	1 bp Diff.	Ident.	BruAb2_0290	-	Hypothetical protein	hypothetical protein
25	4	nomatch	BAbS19_II07300	nomatch	2 bp Diff.	1 bp Diff.	0	BAbS19_II07300	COG0365I	acetate--CoA ligase	ACETYL-COENZYME A SYNTHETASE
26	4	BruAb2_1104	BAbS19_II10510	BAB2_1127	1 bp Diff.	1 bp Diff.	Ident.	BruAb2_1104	COG5441S	UPF0261 protein CTC_01794	hypothetical protein
27	4	BruAb1_0010	BAbS19_I00100	BAB1_0010	1 bp Diff.	1 bp Diff.	Ident.	BruAb1_0010	COG4166E	Hypothetical protein	ABC transporter, periplasmic substrate-binding protein, hypothetical
28	4	BruAb1_1018	BAbS19_I09570	BAB1_1031	1 bp Diff.	1 bp Diff.	Ident.	BruAb1_1018	COG3200E	3-deoxy-7-phosphoheptulonate synthase	Dhs, phospho-2-dehydro-3-deoxyheptonate aldolase, class II
29	4	BruAb1_1993	BAbS19_I18920	BAB1_2019	1 bp Diff.	1 bp Diff.	Ident.	BruAb1_1993	COG2217P	heavy metal translocating P-type ATPase	CadA-1, cadmium-translocating P-type ATPase
30	4	BruAb1_1134	BAbS19_I10690	BAB1_1151	1 bp Diff.	1 bp Diff.	Ident.	BruAb1_1134	COG0022C	Pyruvate dehydrogenase E1 component subunit beta, mitochondrial precursor	dihydrolipoamide acetyltransferase
31	4	BruAb1_0277	BAbS19_I02570	BAB1_0282	1 bp Ins.	1 bp Diff.	Ident.	BruAb1_0277	COG0361J	translation initiation factor IF-1	translation initiation factor IF-1
32	4	BruAb1_1196	BAbS19_I11290	BAB1_1213	1 bp Diff.	1 bp Diff.	Ident.	BruAb1_1196	-	Hypothetical protein	hypothetical protein
33	4	BruAb2_0463	BAbS19_II04440	BAB2_0470	1 bp Diff.	1 bp Diff.	Ident.	BruAb2_0463	-	Hypothetical protein	hypothetical protein
34	5	BruAb1_1527	BAbS19_I14530	BAB1_1554	1 bp Ins.	1 bp Ins.	Ident.	BruAb1_1527	COG2030I	Hypothetical protein	maoC-related protein
35	5	BruAb2_0306	BAbS19_II02920	BAB2_0308	1 bp Diff.	1 bp Diff.	Ident.	BruAb2_0306	COG2188K	histidine utilization repressor	HutC, histidine utilization repressor
36	5	BruAb2_0619	BAbS19_II05930	BAB2_0635	1 bp Diff.	1 bp Diff.	Ident.	BruAb2_0619	COG0557K	ribonuclease R	exoribonuclease, VacB/RNase II family
37	5	BruAb1_1333	BAbS19_I12650	BAB1_1354	1 bp Del.	1 bp Del.	Ident.	BruAb1_1333	COG0586S	Hypothetical protein	dedA family protein
38	5	BruAb2_0056	BAbS19_II00490	BAB2_0055	1 bp Ins.	1 bp Ins.	Ident.	BruAb2_0056	COG1113E	Hypothetical protein	amino acid permease family protein
39	5	BruAb2_0972	BAbS19_II09200	BAB2_0994	1 bp Del.	1 bp Del.	Ident.	BruAb2_0972	-	Hypothetical protein	hypothetical membrane protein
40	5	BruAb1_1141	nomatch	BAB1_1158	1 bp Del.	1 bp Del.	Ident.	BruAb1_1141	-	Hypothetical protein	hypothetical protein
41	5	nomatch	BAbS19_I08740	nomatch	1 bp Diff.	1 bp Diff.	0	BAbS19_I08740	-	Hypothetical protein	hypothetical protein
42	5.1	BruAb1_0132	BAbS19_I05160	BAB1_0716	1 bp Diff.	1 bp Diff.	Ident.	BruAb1_0132	COG3126S	Putative transposase for insertion sequence element IS6501	IS711, transposase orfB
43	5.1	BruAb1_0929	BAbS19_I08760	BAB1_0937	1 bp Diff.	1 bp Diff.	Ident.	BruAb1_0929	COG3293L	Putative transposase for insertion sequence element IS6501	IS711, transposase orfB
44	5.1	BruAb1_0556	BAbS19_I05120	BAB1_0557	1 bp Diff.	1 bp Diff.	Ident.	BruAb1_0556	-	Putative transposase for insertion sequence element IS6501	transposase orfA
45	5.1	BruAb1_1835	BAbS19_I17420	BAB1_1862	1 bp Del.	1 bp Ins.	nomatch_Ident.	BruAb1_1835	-	Hypothetical protein	IS2020 transposase
46	9	BruAb1_0023	BAbS19_I00200	nomatch	1 bp Diff.	1 bp Diff. & 1 bp Del.	0	BruAb1_0023	COG1835I	Hypothetical protein	hypothetical protein
47	6	BruAb1_1716	BAbS19_I16290	BAB1_1744	1 bp Diff.	Ident.	indel_0_mismatch_1gap_0	BruAb1_1716	COG0365I	Hypothetical protein	PrpE, propionate--CoA ligase
48	7	BruAb1_0020	BAbS19_I00170	nomatch	Ident.	447 bp Del. at the beginning	0	BruAb1_0020	COG1960I	Isovaleryl-CoA dehydrogenase 2, mitochondrial precursor	Ivd, isovaleryl-CoA dehydrogenase
49	7	nomatch	BAbS19_I00180	nomatch	Ident.	no match	0	BAbS19_I00180	COG0365I	AMP-dependent synthetase and ligase	acetyl-coenzyme A synthetase
50	9	BruAb2_0439	BAbS19_II04190	BAB2_0444	1 bp Diff.	1 bp Diff.	Ident.	BruAb2_0439	COG1250I	Fatty acid oxidation complex alpha subunit	FadB, fatty oxidation complex, alpha subunit
51	6	BruAb1_1474	BAbS19_I13990	BAB1_1498	1 bp Diff.	Ident.	indel_0_mismatch_1gap_0	BruAb1_1474	COG0568K	RNA polymerase sigma factor RpoD	RNA polymerase sigma factor
52	6	BruAb2_0549	BAbS19_II05280	BAB2_0560	1 bp Diff.	Ident.	indel_0_mismatch_1gap_0	BruAb2_0549	COG5631K	Hypothetical protein	hypothetical protein
53	6	BruAb2_0611	BAbS19_II05850	BAB2_0626	1 bp Diff.	Ident.	indel_0_mismatch_1gap_0	BruAb2_0611	COG0782K	Hypothetical protein	nucleoside diphosphate kinase regulator
54	6	BruAb2_0672	BAbS19_II06420	BAB2_0687	1 bp Diff.	Ident.	indel_0_mismatch_1gap_0	BruAb2_0672	COG2207K	Arabinose operon regulatory protein	transcriptional regulator, AraC family
55	6	BruAb2_1105	BAbS19_II10520	BAB2_1128	1 bp Diff.	Ident.	indel_0_mismatch_1gap_0	BruAb2_1105	COG1414K	HTH-type transcriptional regulator srpS	transcriptional regulator, IclR family
56	6	BruAb1_0582	BAbS19_I05450	nomatch	2 bp Del.	Ident.	nomatch_indel_2_mismatch_0gap_1	BruAb1_0582	COG2186K	Hypothetical protein	transcriptional regulator, GntR family
57	7	BruAb1_0378	BAbS19_I03520	nomatch	Ident.	1 bp Ins.	0	BruAb1_0378	COG0583K	Hypothetical protein	transcriptional regulator, LysR family
58	7	BruAb2_0879	BAbS19_II08300	nomatch	Ident.	no match	0	BruAb2_0879	COG1609K	HTH-type transcriptional regulator rafR	hypothetical sugar-binding protein
59	9	BruAb1_1719	BAbS19_I16320	BAB1_1747	1 bp Diff.	Ident.	indel_293_mismatch_1gap_0	BruAb1_1719	COG2378K	Hypothetical protein	hypothetical transcriptional regulator
60	9	BruAb2_1091	BAbS19_II10370	BAB2_1113	Ident.	1 bp Diff.	indel_0_mismatch_1gap_0	BruAb2_1091	COG2207K	hypothetical protein	transcriptional regulator, AraC family
61	6	BruAb1_0315	BAbS19_I02900	BAB1_0320	1 bp Diff.	Ident.	indel_0_mismatch_1gap_0	BruAb1_0315	COG0316S	Hypothetical protein	acyl-CoA synthase
62	6	BruAb1_0606	BAbS19_I05700	BAB1_0609	1 bp Diff.	Ident.	indel_0_mismatch_1gap_0	BruAb1_0606	COG5323S	Hypothetical protein	hypothetical terminase large subunit
63	6	BruAb1_0714	BAbS19_I06690	BAB1_0716	1 bp Del.	Ident.	Ident.	BruAb1_0714	COG3126S	Hypothetical protein	hypothetical protein
64	6	BruAb1_1317	nomatch	BAB1_1336	1 bp Diff.	Ident.	Ident.	BruAb1_1317	COG5510S	Hypothetical protein	hypothetical protein
65	6	BruAb1_1351	BAbS19_I12830	BAB1_1374	1 bp Diff.	Ident.	indel_0_mismatch_1gap_0	BruAb1_1351	COG1649S	Hypothetical protein	hypothetical protein
66	6	BruAb1_1470	BAbS19_I13950	BAB1_1494	1 bp Diff.	Ident.	indel_0_mismatch_1gap_0	BruAb1_1470	COG2968S	26 kDa periplasmic immunogenic protein precursor	Omp28, immunoreactive 28 kDa outer membrane protein
67	6	BruAb1_1622	BAbS19_I15450	BAB1_1652	1 bp Diff.	Ident.	indel_0_mismatch_1gap_0	BruAb1_1622	COG5591S	Hypothetical protein	hypothetical protein
68	6	BruAb1_2049	BAbS19_I19430	BAB1_2075	1 bp Diff.	Ident.	indel_0_mismatch_1gap_0	BruAb1_2049	COG4395S	Hypothetical protein	hypothetical protein
69	6	BruAb2_0179	BAbS19_II01690	nomatch	1 bp Diff.	Ident.	nomatch_indel_0_mismatch_1gap_0	BruAb2_0179	COG1376S	Hypothetical protein	hypothetical protein
70	6	BruAb2_0472	BAbS19_II04530	BAB2_0479	1 bp Ins.	Ident.	indel_0_mismatch_0gap_1	BruAb2_0472	COG1289S	Hypothetical protein	hypothetical membrane protein
71	6	BruAb1_0983	BAbS19_I05150	BAB1_0383	1 bp Diff.	Ident.	Ident.	BruAb1_0983	COG0401S	Hypothetical protein	IS711, transposase orfA
72	9	BruAb1_1191	BAbS19_I11240	nomatch	1 bp Diff.	Ident.	nomatch_indel_0_mismatch_1gap_0	BruAb1_1191	COG3803S	Hypothetical protein	hypothetical protein
73	9	BruAb1_2108	BAbS19_I19990	BAB1_2137	1 bp Diff.	Ident.	indel_0_mismatch_1gap_0	BruAb1_2108	COG3672S	Hypothetical protein	hypothetical protein
74	9	BruAb2_0523	BAbS19_II05020	BAB2_0532	Ident.	1 bp Diff.	indel_0_mismatch_1gap_0	BruAb2_0523	COG2128S	alkylhydroperoxidase, AhpD family	AhpD, alkyl hydroperoxide reductase D
75	9	BruAb2_0710	BAbS19_II06760	BAB2_0726	Ident.	1 bp Diff.	indel_0_mismatch_1gap_0	BruAb2_0710	COG4890S	cyd operon protein YbgT	YbgT
76	9	BruAb2_0790	BAbS19_II07490	BAB2_0810	Ident.	1 bp Diff.	indel_0_mismatch_1gap_0	BruAb2_0790	COG1939S	Putative N-acetylmannosamine-6-phosphate 2-epimerase	ROK family protein
77	6	BruAb1_0874	BAbS19_I08220	BAB1_0881	1 bp Diff.	Ident.	indel_0_mismatch_1gap_0	BruAb1_0874	COG0833E	Arginine-binding periplasmic protein precursor	hypothetical amino-acid ABC transporter, periplasmic binding protein protein
78	6	BruAb1_1735	BAbS19_I16480	BAB1_1763	1 bp Ins.	Ident.	indel_0_mismatch_0gap_1	BruAb1_1735	COG3931E	Hypothetical protein	hypothetical protein
79	6	BruAb1_1774	BAbS19_I16830	BAB1_1801	1 bp Diff.	Ident.	indel_0_mismatch_1gap_0	BruAb1_1774	COG0665E	Hypothetical protein	D-amino acid dehydrogenase small subunit
80	6	BruAb1_1933	BAbS19_I18360	BAB1_1958	1 bp Diff.	Ident.	indel_0_mismatch_1gap_0	BruAb1_1933	COG0010E	Agmatinase	arginase family protein
81	6	BruAb2_0328	BAbS19_II03130	BAB2_0330	1 bp Diff.	Ident.	indel_0_mismatch_1gap_0	BruAb2_0328	COG0665E	Hypothetical protein	oxidoreductase, hypothetical
82	6	BruAb2_0842	BAbS19_II07980	BAB2_0864	1 bp Diff.	Ident.	indel_0_mismatch_1gap_0	BruAb2_0842	COG0531E	Glutamate/gamma-aminobutyrate antiporter	glutamate/gamma-aminobutyrate antiporter
83	6	BruAb2_0952	BAbS19_II09030	BAB2_0974	1 bp Diff.	Ident.	indel_0_mismatch_1gap_0	BruAb2_0952	COG0747E	Heme-binding protein A precursor	ABC transporter, periplasmic substrate-binding protein
84	6	BruAb2_1040	BAbS19_II09870	BAB2_1059	1 bp Diff.	Ident.	indel_0_mismatch_1gap_0	BruAb2_1040	COG4608E	oligopeptide/dipeptide ABC transporter, ATP-binding protein, C-terminal domain	oligopeptide ABC transporter, ATP-binding protein
85	6	nomatch	BAbS19_I00120	nomatch	137 bp Ins.	Ident.	0	BAbS19_I00120	COG0683E	branched-chain amino acid ABC transporter, perisplasmic amino acid-binding protein	LEUCINE-, ISOLEUCINE-, VALINE-, THREONINE-, AND ALANINE-BINDING PROTEIN PRECURSOR
86	6	nomatch	BAbS19_I02810	BAB1_0310	1 bp Ins.	Ident.	0	BAB1_0310	COG0624E	amidase, hydantoinase/carbamoylase family	Peptidase M20/M25/M40
87	6	nomatch	BAbS19_II09770	BAB2_1049	1 bp Del.	Ident.	0	BAB2_1049	COG0747E	Hypothetical protein	Bacterial extracellular solute-binding protein, family 5
88	6	nomatch	BAbS19_II10480	nomatch	1 bp Diff.	Ident.	0	BAbS19_II10480	COG0160E	Alanine--glyoxylate aminotransferase 2-like 1	4-AMINOBUTYRATE AMINOTRANSFERASE
89	6	nomatch	BAbS19_II04680	nomatch	1 bp Diff.	Ident.	0	BAbS19_II04680	COG3616E		amino acid processing enzyme-related protein
90	7	nomatch	BAbS19_I18460	BAB1_1968	Ident.	seven bp Del.	nomatch_indel_7_mismatch_0gap_1	BAB1_1968	COG0031E	cysteine synthase A	ATP/GTP-binding site motif A (P-loop):Pyridoxal-5'-phosphate-dependent enzyme, beta family:Glucose/ribitol dehydrogenase:Cyst...
91	7	nomatch	BAbS19_I18470	BAB1_1968	Ident.	seven bp Del.	nomatch_indel_7_mismatch_0gap_1	BAB1_1968	COG0031E	cysteine synthase A	ATP/GTP-binding site motif A (P-loop):Pyridoxal-5'-phosphate-dependent enzyme, beta family:Glucose/ribitol dehydrogenase:Cyst...
92	7	BruAb2_0852	BAbS19_II08080	BAB2_0876	Ident.	1 bp Diff.	indel_0_mismatch_1gap_0	BruAb2_0852	COG1177E	Hypothetical protein	spermidine/putrescine ABC transporter, permease protein
93	7	BruAb2_1045	BAbS19_II09920	BAB2_1064	Ident.	1 bp Diff.	indel_0_mismatch_1gap_0	BruAb2_1045	COG1176E	Hypothetical protein	hypothetical polyamine ABC transporter, permease protein
94	8	BruAb2_0279	BAbS19_II02680	BAB2_0281	2 bp Diff.	1 bp Diff.	indel_0_mismatch_1gap_0	BruAb2_0279	COG0411E	Hypothetical protein	branched-chain amino acid ABC transporter, ATP-binding protein
95	9	BruAb1_1598	BAbS19_I15200	BAB1_1627	1 bp Diff.	1 bp Diff.	Ident.	BruAb1_1598	COG3842E	polyamine ABC transporter, ATP-binding protein	spermidine/putrescine ABC transporter, ATP-binding protein
96	9	BruAb1_0025	BAbS19_I00220	BAB1_0023	1 bp Diff.	Ident.	indel_0_mismatch_1gap_0	BruAb1_0025	COG0128E	3-phosphoshikimate 1-carboxyvinyltransferase	3-phosphoshikimate 1-carboxyvinyltransferase
97	9	BruAb1_0184	BAbS19_I01790	BAB1_0188	1 bp Diff.	Ident.	indel_0_mismatch_1gap_0	BruAb1_0184	COG1410E	methionine synthase	MetH, 5-methyltetrahydrofolate--homocysteine methyltransferase
98	9	BruAb1_0363	BAbS19_I03350	BAB1_0366	1 bp Diff.	Ident.	indel_0_mismatch_1gap_0	BruAb1_0363	COG3938E	Hypothetical protein	hypothetical proline racemase
99	9	BruAb1_1596	BAbS19_I15170	BAB1_1624	1 bp Diff.	Ident.	indel_0_mismatch_1gap_0	BruAb1_1596	COG1177E	Spermidine/putrescine transport system permease protein potC	spermidine/putrescine ABC transporter, permease protein
100	9	BruAb1_1822	BAbS19_I17310	BAB1_1851	1 bp Diff.	Ident.	indel_0_mismatch_1gap_0	BruAb1_1822	COG0014E	gamma-glutamyl phosphate reductase	gamma-glutamyl phosphate reductase
101	9	nomatch	BAbS19_I07170	BAB1_0768	Ident.	1 bp Diff.	nomatch_indel_0_mismatch_1gap_0	BAB1_0768	COG0765E	Hypothetical protein	Binding-protein-dependent transport systems inner membrane component:Tetracycline resistance protein
102	9	nomatch	BAbS19_II04710	BAB2_0500	Ident.	1 bp Diff.	nomatch_indel_0_mismatch_1gap_0	BAB2_0500	COG4175E	glycine betaine/L-proline transport ATP binding subunit	ATP/GTP-binding site motif A (P-loop):ABC transporter:AAA ATPase:Glycine betaine/L-proline transport ATP-binding subunit
103	9	BruAb1_0218	BAbS19_I02110	BAB1_0224	Ident.	1 bp Diff.	indel_0_mismatch_1gap_0	BruAb1_0218	COG1125E	Hypothetical protein	ABC transporter, ATP-binding protein
104	6	BruAb2_0691	BAbS19_II06590	BAB2_0158	1 bp Diff.	Ident.	Ident.	BruAb2_0691	COG1337L	Hypothetical protein	transposase orfA
105	6	BruAb1_1784	BAbS19_I16930	BAB1_1812	twelve bp Ins.	Ident.	indel_834_mismatch_1gap_0	BruAb1_1784	COG1198L	primosomal protein N''	primosome assembly protein PriA
106	6	BruAb2_0620	BAbS19_II05940	BAB2_0636	1 bp Diff.	Ident.	indel_0_mismatch_1gap_0	BruAb2_0620	COG0550L	DNA topoisomerase I	DNA topoisomerase I
107	6	BruAb2_0668	BAbS19_II06390	BAB2_0684	1 bp Diff.	Ident.	indel_0_mismatch_1gap_0	BruAb2_0668	COG3436L	Hypothetical protein	hypothetical IS66 family element, orf3
108	9	BruAb1_2046	BAbS19_I19400	BAB1_2072	1 bp Diff.	1 bp Diff.	Ident.	BruAb1_2046	COG0847L	DNA polymerase III, epsilon subunit	DNA polymerase III subunit epsilon
109	6	BruAb1_0500	BAbS19_I04670	BAB1_0504	1 bp Diff.	Ident.	indel_0_mismatch_1gap_0	BruAb1_0500	COG0678O	Peroxiredoxin-5, mitochondrial precursor	ahpC/TSA family protein
110	6	BruAb2_1083	BAbS19_II10300	BAB2_1105	1 bp Diff.	Ident.	indel_0_mismatch_1gap_0	BruAb2_1083	COG1765O	flagellar M-ring protein FliF	FliF, flagellar M-ring protein
111	7	BruAb2_0825	BAbS19_II07830	BAB2_0846	Ident.	1 bp Diff.	indel_0_mismatch_1gap_0	BruAb2_0825	COG1495O	Hypothetical protein	hypothetical DsbB, disulfide bond formation protein
112	9	BruAb1_1371	BAbS19_I13030	BAB1_1394	1 bp Diff.	Ident.	indel_0_mismatch_1gap_0	BruAb1_1371	COG0492O	Hypothetical protein	hypothetical protein
113	9	BruAb1_0329	BAbS19_I03030	BAB1_0333	Ident.	1 bp Diff.	indel_0_mismatch_1gap_0	BruAb1_0329	COG1281O	33 kDa chaperonin	Hsp33-like chaperonin
114	9	BruAb2_0776	BAbS19_II07340	BAB2_0792	Ident.	1 bp Diff.	indel_0_mismatch_1gap_0	BruAb2_0776	COG0229O	methionine-R-sulfoxide reductase	methionine sulfoxide reductase B
115	6	BruAb2_0567	BAbS19_II05440	nomatch	1 bp Diff.	Ident.	nomatch_indel_0_mismatch_1gap_0	BruAb2_0567	COG0471P	Putative sulfur deprivation response regulator	transporter, TrkA family
116	6	BruAb2_1123	BAbS19_II10700	BAB2_1147	1 bp Diff.	Ident.	indel_0_mismatch_1gap_0	BruAb2_1123	COG1116P	Taurine import ATP-binding protein tauB	aurine ABC transporter, ATP-binding protein
117	7	BruAb2_1126	BAbS19_II10730	BAB2_1150	Ident.	1 bp Diff.	indel_0_mismatch_1gap_0	BruAb2_1126	COG1629P	Hemin receptor precursor	tonB dependent receptor domain protein
118	7	BruAb1_0215	BAbS19_I02080	nomatch	Ident.	1 bp Diff.	0	BruAb1_0215	COG2217P	heavy metal translocating P-type ATPase	copper-translocating P-type ATPase
119	8	nomatch	BAbS19_I17170	BAB1_1837	1 bp Del.	1 bp Del. & 2 bp Del.	nomatch_indel_0_mismatch_0gap_1	BAB1_1837	COG0288P	Carbonic anhydrase	Carbonic anhydrase, prokaryotic
120	8	BruAb1_0177	BAbS19_I01720	BAB1_0181	1 bp Diff.	2 bp Diff.	indel_0_mismatch_1gap_0	BruAb1_0177	COG0155P	Hypothetical protein	CysI, sulfite reductase (NADPH) hemoprotein beta-component
121	9	BruAb1_0395	BAbS19_I03690	BAB1_0399	1 bp Diff.	Ident.	indel_4_mismatch_0gap_0	BruAb1_0395	COG1393P	conserved hypothetical protein	hypothetical protein
122	9	BruAb2_0827	BAbS19_II07850	BAB2_0848	1 bp Diff.	Ident.	indel_0_mismatch_1gap_0	BruAb2_0827	COG0753P	Catalase	KatA, catalase
123	9	BruAb2_0818	BAbS19_II07760	BAB2_0838	Ident.	1 bp Diff.	indel_0_mismatch_1gap_0	BruAb2_0818	COG0672P	hypothetical protein	iron permease, FTR1 family
124	6	BruAb1_0820	BAbS19_I07700	BAB1_0826	1 bp Diff.	Ident.	indel_0_mismatch_1gap_0	BruAb1_0820	COG1905C	NADH-quinone oxidoreductase, E subunit	ATP synthase subunit E
125	6	BruAb1_2026	BAbS19_I19220	BAB1_2052	1 bp Diff.	Ident.	indel_0_mismatch_1gap_0	BruAb1_2026	COG2141C	Limonene 1,2-monooxygenase	bacterial luciferase family protein
126	6	BruAb2_0559	BAbS19_II05370	BAB2_0572	1 bp Diff. & 1 bp Ins.	Ident.	indel_0_mismatch_1gap_1	BruAb2_0559	COG0114C	Putative branched-chain-amino-acid aminotransferase	branched-chain amino acid aminotransferase
127	6	BruAb2_1025	BAbS19_II09710	nomatch	1 bp Diff.	Ident.	nomatch_indel_0_mismatch_1gap_0	BruAb2_1025	COG1071C	Pyruvate dehydrogenase E1 component subunit beta, mitochondrial precursor	dehydrogenase complex, E1 component, dehydrogenase
128	7	BruAb1_0458	BAbS19_I04270	BAB1_0462	Ident.	1 bp Diff.	indel_0_mismatch_1gap_0	BruAb1_0458	COG1153C	1-deoxy-D-xylulose-5-phosphate synthase	1-deoxy-D-xylulose-5-phosphate synthase
129	7	BruAb1_0633	BAbS19_I05980	BAB1_0638	Ident.	1 bp Diff.	indel_0_mismatch_1gap_0	BruAb1_0633	COG1390C	Glutamate-ammonia-ligase adenylyltransferase	GlnE, glutamate-ammonia-ligase adenylyltransferase
130	7	BruAb1_0766	BAbS19_I07220	BAB1_0773	Ident.	1 bp Diff.	indel_0_mismatch_1gap_0	BruAb1_0766	COG0247C	Hypothetical protein	phosphatase, Ppx/GppA family
131	7	BruAb2_0882	BAbS19_II08320	BAB2_0904	Ident.	1825 bp Del. at the beginning	indel_0_mismatch_1gap_0	BruAb2_0882	COG5013C	nitrate reductase, alpha subunit	NarG, respiratory nitrate reductase, alpha subunit
132	9	BruAb1_0821	BAbS19_I07710	BAB1_0827	1 bp Diff.	Ident.	indel_0_mismatch_1gap_0	BruAb1_0821	COG1894C	NADH-quinone oxidoreductase, F subunit	NuoF, NADH dehydrogenase I, F subunit
133	9	BruAb1_1866	BAbS19_I17710	BAB1_1889	1 bp Diff.	Ident.	indel_0_mismatch_1gap_0	BruAb1_1866	COG0240C	Glycerol-3-phosphate dehydrogenase [NAD(P)+]	GpsA, glycerol-3-phosphate dehydrogenase, NAD-dependent
134	9	BruAb2_0176	BAbS19_II01660	BAB2_0175	Ident.	1 bp Diff.	indel_0_mismatch_1gap_0	BruAb2_0176	COG0277C	Hypothetical protein	glycolate oxidase, subunit GlcE
135	6	BruAb1_0108	BAbS19_I01030	BAB1_0108	1 bp Diff.	Ident.	indel_0_mismatch_1gap_0	BruAb1_0108	COG3459G	Hypothetical protein	cyclic beta 1-2 glucan synthetase
136	6	BruAb1_0560	BAbS19_I05230	BAB1_0560	1 bp Diff.	Ident.	indel_0_mismatch_2gap_0	BruAb1_0560	COG1109G	Phosphomannomutase	phosphomannomutase, hypothetical
137	6	BruAb1_1006	BAbS19_I09450	BAB1_1020	1 bp Diff.	Ident.	indel_0_mismatch_1gap_0	BruAb1_1006	COG0696G	Hypothetical protein	hypothetical membrane protein
138	6	BruAb2_0362	BAbS19_II03440	BAB2_0366	1 bp Diff.	Ident.	indel_0_mismatch_1gap_0	BruAb2_0362	COG0698G	sugar-phosphate isomerases, RpiB/LacA/LacB family	ribose-5-phosphate isomerase B
139	6	BruAb2_0426	BAbS19_II04060	BAB2_0431	1 bp Diff.	Ident.	indel_0_mismatch_1gap_0	BruAb2_0426	COG2721G	Hypothetical protein	hydrolase, UxaA family
140	7	BruAb1_2070	BAbS19_I19630	BAB1_2097	Ident.	1 bp Diff.	indel_0_mismatch_1gap_0	BruAb1_2070	COG1925G	phosphocarrier, HPr family	PtsH, phosphocarrier protein HPr
141	7	BruAb2_0568	BAbS19_II05450	BAB2_0582	Ident.	1 bp Diff.	indel_0_mismatch_1gap_0	BruAb2_0568	COG3839G	Lactose transport ATP-binding protein lacK	UgpC, glycerol-3-phosphate ABC transporter, ATP-binding protein
142	9	BruAb1_0230	BAbS19_I02230	BAB1_0238	1 bp Diff.	Ident.	indel_0_mismatch_1gap_0	BruAb1_0230	COG1653G	Hypothetical protein	sugar ABC transporter, periplasmic sugar-binding protein
143	9	BruAb2_0005	BAbS19_II00040	BAB2_0004	1 bp Diff.	Ident.	indel_0_mismatch_1gap_0	BruAb2_0005	COG0524G	ribokinase	hypothetical ribokinase
144	9	BruAb2_0571	BAbS19_II05480	BAB2_0585	1 bp Diff.	Ident.	indel_0_mismatch_1gap_0	BruAb2_0571	COG1653G	Hypothetical protein	UgbB, glycerol-3-phosphate ABC transporter, periplasmic glycerol-3-phosphate-binding protein
145	9	BruAb2_0297	BAbS19_II02830	BAB2_0299	Ident.	1 bp Diff.	indel_0_mismatch_1gap_0	BruAb2_0297	COG1129G	L-arabinose transport ATP-binding protein araG	sugar ABC transporter, ATP-binding protein
146	9	BruAb1_0562	BAbS19_I05250	nomatch	Ident.	1 bp Diff.	0	BruAb1_0562	COG2942G	Hypothetical protein	ManA, mannose-6-phosphate isomerase
147	6	BruAb1_0724	BAbS19_I06790	BAB1_0726	1 bp Diff.	Ident.	indel_0_mismatch_1gap_0	BruAb1_0724	COG2961R	Hypothetical protein	hypothetical protein
148	6	BruAb1_0954	BAbS19_I09000	BAB1_0963	1 bp Diff.	Ident.	indel_0_mismatch_1gap_0	BruAb1_0954	COG1537R	type I secretion outer membrane protein, TolC family	outer membrane efflux family protein
149	6	BruAb1_1479	BAbS19_I14040	BAB1_1504	1 bp Diff.	Ident.	indel_0_mismatch_1gap_0	BruAb1_1479	COG2321R	Hypothetical protein	hypothetical protein
150	6	BruAb1_1545	BAbS19_I14710	BAB1_1573	1 bp Diff.	Ident.	indel_0_mismatch_1gap_0	BruAb1_1545	COG0714R	Hypothetical protein	MoxR, moxR protein
151	6	BruAb1_2151	BAbS19_I20400	BAB1_2179	1 bp Diff.	Ident.	indel_0_mismatch_1gap_0	BruAb1_2151	COG0596R	Dihydrolipoyllysine-residue acetyltransferase component of acetoin cleaving system	hypothetical hydrolase
152	6	BruAb2_0168	BAbS19_II01580	nomatch	fifteen bp Ins.	Ident.	nomatch_indel_2471_mismatch_0gap_0	BruAb2_0168	COG3467R	autotransporter-associated beta strand repeat	outermembrane transporter
153	6	BruAb2_0207	BAbS19_II01950	BAB2_0205	1 bp Diff.	Ident.	indel_0_mismatch_1gap_0	BruAb2_0207	COG0312R	Hypothetical protein	PmbA
154	6	BruAb2_0247	BAbS19_II02350	BAB2_0246	1 bp Diff.	Ident.	indel_425_mismatch_1gap_0	BruAb2_0247	COG0523R	Hypothetical protein	cobalamin synthesis protein/P47K family protein
155	6	BruAb1_1455	BAbS19_I13820	nomatch	four bp Del.	Ident.	nomatch_indel_4_mismatch_0gap_1	BruAb1_1455	COG3822R	Hypothetical protein	hypothetical protein
156	7	nomatch	BAbS19_I13770	BAB1_1473	Ident.	1 bp Diff.	nomatch_indel_0_mismatch_1gap_0	BAB1_1473	COG4106R	Trans-aconitate 2-methyltransferase	SAM (and some other nucleotide) binding motif
157	7	BruAb1_0921	BAbS19_I08680	BAB1_0928	Ident.	1 bp Diff.	indel_0_mismatch_1gap_0	BruAb1_0921	COG4783R	Hypothetical protein	hypothetical protein
158	8	BruAb1_0147	BAbS19_I01420	BAB1_0150	1 bp Diff. & 1 bp Ins.	1 bp Ins.	indel_0_mismatch_1gap_0	BruAb1_0147	COG1092R	Hypothetical protein	SAM dependent methyltransferase, hypothetical
159	9	BruAb1_0228	BAbS19_I02210	BAB1_0236	1 bp Diff.	1 bp Diff.	Ident.	BruAb1_0228	COG3618R	Hypothetical protein	hypothetical protein
160	9	BruAb1_1589	BAbS19_I15130	BAB1_1617	1 bp Diff.	Ident.	indel_0_mismatch_1gap_0	BruAb1_1589	COG0673R	hypothetical protein	oxidoreductase, Gfo/Idh/MocA family
161	9	BruAb2_0252	BAbS19_II02410	BAB2_0252	2 bp Diff. at end (premature stop)	Ident.	indel_2_mismatch_0gap_0	BruAb2_0252	COG2071R	Hypothetical protein	glutamine amidotransferase, class I
162	9	BruAb1_1199	BAbS19_I11320	BAB1_1216	Ident.	1 bp Diff.	indel_0_mismatch_1gap_0	BruAb1_1199	COG2358R	TRAP transporter solute receptor, TAXI family	outer membrane protein, hypothetical
163	9	BruAb2_0573	BAbS19_II05500	BAB2_0587	Ident.	1 bp Diff.	indel_0_mismatch_1gap_0	BruAb2_0573	COG1001F	adenine deaminase	Ade, adenine deaminase
164	6	BruAb1_0701	BAbS19_I06570	BAB1_0704	1 bp Diff.	Ident.	indel_0_mismatch_1gap_0	BruAb1_0701	COG0030J	dimethyladenosine transferase	dimethyladenosine transferase
165	6	BruAb1_1250	BAbS19_I11810	BAB1_1266	1 bp Diff.	Ident.	indel_0_mismatch_1gap_0	BruAb1_1250	COG0244J	50S ribosomal protein L10	50S ribosomal protein L10
166	6	BruAb1_1558	BAbS19_I14830	BAB1_1586	1 bp Diff.	Ident.	indel_0_mismatch_1gap_0	BruAb1_1558	COG0144J	anthranilate synthase	TrpE, anthranilate synthase
167	6	BruAb1_1787	BAbS19_I16960	BAB1_1815	1 bp Diff.	Ident.	indel_0_mismatch_1gap_0	BruAb1_1787	COG0495J	leucyl-tRNA synthetase	leucyl-tRNA synthetase
168	6	BruAb2_0768	BAbS19_II07260	BAB2_0782	1 bp Diff.	Ident.	indel_0_mismatch_1gap_0	BruAb2_0768	COG0242J	peptide deformylase	peptide deformylase
169	6	nomatch	BAbS19_II08970	nomatch	1 bp Diff.	Ident.	0	BAbS19_II08970	COG0154J		amidase
170	7	BruAb1_0767	BAbS19_I07230	BAB1_0774	Ident.	1 bp Diff.	indel_0_mismatch_1gap_0	BruAb1_0767	COG0349J	ribonuclease D	Rnd, ribonuclease D
171	7	BruAb1_1225	BAbS19_I11580	BAB1_1242	Ident.	1 bp Diff.	indel_0_mismatch_1gap_0	BruAb1_1225	COG0199J	30S ribosomal protein S14	30S ribosomal protein S14
172	7	BruAb1_1226	BAbS19_I11590	BAB1_1243	Ident.	1 bp Diff.	indel_0_mismatch_2gap_0	BruAb1_1226	COG0094J	50S ribosomal protein L5	50S ribosomal protein L5
173	9	BruAb1_0146	BAbS19_I01410	BAB1_0149	1 bp Diff.	1 bp Diff.	indel_0_mismatch_2gap_0	BruAb1_0146	COG0566J	Hypothetical protein	RNA methyltransferase, TrmH family
174	9	BruAb1_0117	BAbS19_I01120	BAB1_0117	1 bp Diff.	Ident.	indel_0_mismatch_1gap_0	BruAb1_0117	COG0349J	Hypothetical protein	3-5 exonuclease family protein
175	9	BruAb1_0875	BAbS19_I08230	BAB1_0882	1 bp Diff.	Ident.	indel_0_mismatch_1gap_0	BruAb1_0875	COG0042J	TIM-barrel protein, yjbN family	TIM-barrel protein, yjbN family
176	9	BruAb1_1241	BAbS19_I11740	BAB1_1258	1 bp Diff.	Ident.	indel_0_mismatch_1gap_0	BruAb1_1241	COG0480J	translation elongation factor G	elongation factor EF-2
177	9	BruAb1_1891	BAbS19_I17960	BAB1_1915	1 bp Diff.	Ident.	indel_0_mismatch_1gap_0	BruAb1_1891	COG0806J	16S rRNA processing protein RimM	16S rRNA-processing protein
178	6	BruAb1_1421	BAbS19_I13510	BAB1_1445	1 bp Diff.	Ident.	indel_0_mismatch_1gap_0	BruAb1_1421	COG0849D	cell division protein FtsA	FtsA, cell division protein FtsA
179	9	BruAb2_0645	BAbS19_II06180	BAB2_0661	1 bp Diff.	1 bp Diff.	Ident.	BruAb2_0645	COG1196D	transcription-repair coupling factor	Mfd, transcription-repair coupling factor
180	9	BruAb1_0519	BAbS19_I04860	BAB1_0522	1 bp Diff.	Ident.	indel_0_mismatch_1gap_0	BruAb1_0519	COG1196D	chromosome segregation protein SMC	SMC family protein
181	9	BruAb1_1872	BAbS19_I17770	BAB1_1895	1 bp Diff.	Ident.	indel_1006_mismatch_1gap_0	BruAb1_1872	COG1674D	DNA translocase ftsK	hypothetical cell division protein FtsK
182	9	BruAb1_1420	BAbS19_I13500	BAB1_1444	Ident.	1 bp Diff.	indel_0_mismatch_1gap_0	BruAb1_1420	COG0206D	cell division protein FtsZ	cell division protein FtsZ
183	6	BruAb1_1307	BAbS19_I12390	BAB1_1326	1 bp Diff.	Ident.	indel_0_mismatch_1gap_0	BruAb1_1307	COG1429H	cobaltochelatase, CobN subunit	cobaltochelatase
184	6	BruAb1_1996	BAbS19_I18950	BAB1_2022	1 bp Diff.	Ident.	indel_0_mismatch_1gap_0	BruAb1_1996	COG4547H	cobaltochelatase, CobT subunit	cobalamin biosynthesis protein, hypothetical
185	6	BruAb2_0469	BAbS19_II04500	BAB2_0476	1 bp Diff.	Ident.	indel_0_mismatch_1gap_0	BruAb2_0469	COG3572H	glutamate--cysteine ligase	glutamate--cysteine ligase
186	9	BruAb1_0783	BAbS19_I07380	BAB1_0789	1 bp Diff.	Ident.	indel_0_mismatch_1gap_0	BruAb1_0783	COG1985H	riboflavin biosynthesis protein RibD	RibD, riboflavin biosynthesis protein RibD
187	9	BruAb1_0879	BAbS19_I08270	BAB1_0886	1 bp Diff.	Ident.	indel_0_mismatch_1gap_0	BruAb1_0879	COG2038H	Nicotinate-nucleotide--dimethylbenzimidazole phosphoribosyltransferase	nicotinate-nucleotide--dimethylbenzimidazole phosphoribosyltransferase
188	9	BruAb1_0912	BAbS19_I08590	BAB1_0919	1 bp Diff.	Ident.	indel_0_mismatch_1gap_0	BruAb1_0912	COG0452H	Hypothetical protein	acetyltransferase, GNAT family
189	9	BruAb1_1289	BAbS19_I12190	BAB1_1306	1 bp Diff.	Ident.	indel_0_mismatch_1gap_0	BruAb1_1289	COG2243H	precorrin-2 C20-methyltransferase	precorrin-2 methyltransferase
190	6	BruAb1_0347	BAbS19_I03210	BAB1_0351	1 bp Diff.	Ident.	indel_0_mismatch_1gap_0	BruAb1_0347	COG3306M	Hypothetical protein	glycosyl transferase, family 25
191	6	BruAb1_0533	BAbS19_I04990	BAB1_0535	1 bp Diff.	Ident.	indel_0_mismatch_1gap_0	BruAb1_0533	COG0472M	Phospho-N-acetylmuramoyl-pentapeptide-transferase	glycosyl transferase, group 4 family protein
192	6	BruAb1_0631	BAbS19_I05960	BAB1_0636	1 bp Diff.	Ident.	indel_0_mismatch_1gap_0	BruAb1_0631	COG0744M	Transcriptional activator protein copR	DNA-binding response regulator
193	6	BruAb1_0945	BAbS19_I08920	BAB1_0953	1 bp Diff.	Ident.	indel_0_mismatch_1gap_0	BruAb1_0945	COG0463M	Hypothetical protein	glycosyl transferase, group 2 family protein
194	6	BruAb1_1442	BAbS19_I13700	BAB1_1465	1 bp Diff.	Ident.	indel_0_mismatch_1gap_0	BruAb1_1442	COG3757M	hypothetical protein	glycosyl hydrolase, family 25
195	6	BruAb1_1551	BAbS19_I14770	BAB1_1579	1 bp Diff.	Ident.	indel_0_mismatch_1gap_0	BruAb1_1551	COG3047M	Outer membrane protein alkL precursor	hypothetical membrane protein
196	6	BruAb1_1840	BAbS19_I17470	BAB1_1866	1 bp Diff.	Ident.	indel_0_mismatch_1gap_0	BruAb1_1840	COG0739M	Hypothetical protein	peptidase, M23/M37 family
197	7	BruAb1_1816	BAbS19_I17250	BAB1_1845	Ident.	1 bp Diff.	indel_0_mismatch_1gap_0	BruAb1_1816	COG0793M	carboxyl-terminal protease	carboxyl-terminal protease
198	9	BruAb1_1658	BAbS19_I15770	BAB1_1685	twelve bp Ins.	Ident.	indel_0_mismatch_1gap_0	BruAb1_1658	COG0845M	efflux transporter, RND family, MFP subunit	HlyD family secretion protein
199	6	nomatch	BAbS19_II01440	nomatch	1 bp Diff.	Ident.	0	BAbS19_II01440	COG1706N		flagellar P-ring protein precursor
200	9	BruAb2_1076	BAbS19_II10230	BAB2_1098	1 bp Diff.	1 bp Diff.	Ident.	BruAb2_1076	COG1749N	Hypothetical protein	flagellar hook protein
201	9	BruAb2_0832	BAbS19_II07900	BAB2_0854	1 bp Diff.	Ident.	indel_0_mismatch_1gap_0	BruAb2_0832	COG3190N	Hypothetical protein	hypothetical protein
202	6	nomatch	BAbS19_II00100	BAB2_0011	49 bp Ins.	Ident.	0	BAB2_0011	COG2977Q	4'-phosphopantetheinyl transferase entD	Enterobactin synthetase, component D:Phosphopantethiene-protein transferase domain
203	7	nomatch	BAbS19_I19810	nomatch	Ident.	1 bp Diff.	0	BAbS19_I19810	COG3135Q		benzoate transport protein, putative
204	6	BruAb1_0632	BAbS19_I05970	BAB1_0637	1 bp Diff.	Ident.	indel_0_mismatch_1gap_0	BruAb1_0632	COG0642T	Probable sensor protein pcoS	sensor histidine kinase
205	6	BruAb1_0635	BAbS19_I06000	BAB1_0640	1 bp Diff.	Ident.	indel_0_mismatch_1gap_0	BruAb1_0635	COG2202T	PAS domain S-box	histidine kinase
206	6	BruAb1_0671	BAbS19_I06310	BAB1_0674	1 bp Diff.	Ident.	indel_0_mismatch_1gap_0	BruAb1_0671	COG0664T	Transcriptional activator protein fnrA	transcriptional regulator, Crp/Fnr family
207	7	BruAb1_1646	BAbS19_I15660	BAB1_1673	Ident.	twelve bp Ins.	indel_167_mismatch_0gap_0	BruAb1_1646	COG3920T	Hypothetical protein	sensor histidine kinase
208	7	BruAb2_0880	BAbS19_II08310	nomatch	Ident.	no match	0	BruAb2_0880	COG0664T	Probable transcriptional regulator flp	transcriptional activator FtrB
209	9	BruAb1_0099	BAbS19_I00940	BAB1_0099	1 bp Diff.	Ident.	indel_0_mismatch_1gap_0	BruAb1_0099	COG0784T	Hypothetical protein	response regulator, hypothetical
210	9	BruAb1_0624	BAbS19_I05890	BAB1_0629	1 bp Diff.	Ident.	indel_0_mismatch_1gap_0	BruAb1_0624	COG0642T	Sensor protein phoQ	sensor histidine kinase
211	9	BruAb1_1041	BAbS19_I09800	BAB1_1056	1 bp Diff.	Ident.	indel_0_mismatch_1gap_0	BruAb1_1041	COG1734T	RNA polymerase-binding protein DksA	DksA, dnaK suppressor protein
212	9	BruAb1_2074	BAbS19_I19650	BAB1_2101	1 bp Diff.	Ident.	indel_0_mismatch_1gap_0	BruAb1_2074	COG2202T	Hypothetical protein	sensory box histidine kinase, hypothetical
213	9	BruAb1_1324	BAbS19_I12550	BAB1_1344	Ident.	1 bp Diff.	indel_0_mismatch_1gap_0	BruAb1_1324	COG0342U	protein-export membrane protein SecD	protein-export membrane protein, SecD/SecF family
214	6	BruAb1_1347	BAbS19_I12780	BAB1_1368	1 bp Diff.	Ident.	indel_0_mismatch_1gap_0	BruAb1_1347	COG0842V	Hypothetical protein	hypothetical ABC transporter, permease protein
215	6	BruAb2_0390	BAbS19_II03720	BAB2_0396	1 bp Diff.	Ident.	indel_0_mismatch_1gap_0	BruAb2_0390	COG0732V	Type I restriction enzyme EcoR124II specificity protein	HsdS, type I restriction-modification system, S subunit
216	6	BruAb2_0903	BAbS19_II08550	BAB2_0926	1 bp Diff.	Ident.	indel_0_mismatch_1gap_0	BruAb2_0903	COG1131V	Copper transport ATP-binding protein nosF	copper ABC transporter, ATP-binding protein
217	6	nomatch	BAbS19_I10020	nomatch	32 bp Ins.	Ident.	0	BAbS19_I10020	COG1566V	secretion protein HlyD family protein	HlyD family secretion protein
218	6	nomatch	BAbS19_I12790	nomatch	1 bp Diff.	Ident.	0	BAbS19_I12790	COG0842V	ABC-2 type transporter	ABC TRANSPORTER ATP-BINDING PROTEIN
219	6	nomatch	BAbS19_II08040	nomatch	1 bp Diff.	Ident.	0	BAbS19_II08040	COG0841V	transporter, hydrophobe/amphiphile efflux-1 (HAE1) family	hydrophobe/amphiphile efflux-1 family protein
220	9	nomatch	BAbS19_I12800	nomatch	1 bp Diff.	Ident.	0	BAbS19_I12800	COG1131V	Probable ABC transporter ATP-binding protein in ntrA/rpoN 5'region	ABC transporter, ATP binding/permease protein
221	9	BruAb1_0446	nomatch	BAB1_0450	1 bp Del.	1 bp Del.	Ident.	BruAb1_0446	-	Hypothetical protein	hypothetical protein
222	9	BruAb1_1350	nomatch	BAB1_1373	1 bp Diff.	1 bp Diff.	Ident.	BruAb1_1350	-	Hypothetical protein	hypothetical protein
223	6	BruAb1_0013	nomatch	BAB1_0013	1 bp Diff.	Ident.	indel_0_mismatch_1gap_0	BruAb1_0013	-	Hypothetical protein	hypothetical protein
224	6	BruAb1_0246	nomatch	BAB1_0251	1 bp Diff.	Ident.	indel_0_mismatch_1gap_0	BruAb1_0246	-	Hypothetical protein	hypothetical protein
225	6	BruAb1_0259	nomatch	BAB1_0265	1 bp Ins.	Ident.	indel_0_mismatch_0gap_1	BruAb1_0259	-	Hypothetical protein	hypothetical protein
226	6	BruAb1_0300	BAbS19_I02760	BAB1_0304	1 bp Diff.	Ident.	indel_0_mismatch_1gap_0	BruAb1_0300	-	Autoinducer 1 sensor kinase/phosphatase luxN	sensor histidine kinase
227	6	BruAb1_0661	BAbS19_I06220	BAB1_0664	1 bp Diff.	Ident.	indel_0_mismatch_1gap_0	BruAb1_0661	-	Hypothetical protein	transglycosylase SLT domain protein
228	6	BruAb1_0814	BAbS19_I07640	BAB1_0820	1 bp Diff.	Ident.	indel_0_mismatch_1gap_0	BruAb1_0814	-	Hypothetical protein	hypothetical protein
229	6	BruAb1_1014	BAbS19_I09530	BAB1_1028	1 bp Diff.	Ident.	indel_0_mismatch_1gap_0	BruAb1_1014	-	Hypothetical protein	hypothetical protein
230	6	BruAb1_1029	BAbS19_I09680	BAB1_1043	1 bp Diff.	Ident.	indel_507_mismatch_1gap_0	BruAb1_1029	-	Hypothetical protein	hypothetical protein
231	6	BruAb1_1187	BAbS19_I11200	BAB1_1204	1 bp Diff. & 1 bp Ins.	Ident.	indel_0_mismatch_1gap_1	BruAb1_1187	-	Hypothetical protein	hypothetical protein
232	6	BruAb1_1323	BAbS19_I12540	BAB1_1343	1 bp Diff.	Ident.	indel_0_mismatch_1gap_0	BruAb1_1323	-	Hypothetical protein	hypothetical protein
233	6	BruAb1_1669	BAbS19_I15870	BAB1_1696	1 bp Diff.	Ident.	indel_0_mismatch_1gap_0	BruAb1_1669	-	Hypothetical protein	acetyltransferase, GNAT family
234	6	BruAb1_1671	nomatch	BAB1_1698	1 bp Diff.	Ident.	indel_56_mismatch_0gap_0	BruAb1_1671	-	Hypothetical protein	hypothetical protein
235	6	BruAb2_0107	BAbS19_II00980	BAB2_0107	1 bp Diff.	Ident.	indel_0_mismatch_1gap_0	BruAb2_0107	-	hypothetical protein	oxidoreductase, Gfo/Idh/MocA family
236	6	BruAb2_0280	BAbS19_II02690	BAB2_0282	1 bp Diff.	Ident.	indel_0_mismatch_1gap_0	BruAb2_0280	-	Hypothetical protein	hypothetical branched-chain amino acid ABC transporter, periplasmic amino acid-binding protein
237	6	BruAb2_0747	BAbS19_II07060	BAB2_0761	1 bp Diff.	Ident.	indel_0_mismatch_1gap_0	BruAb2_0747	-	Hypothetical protein	hypothetical protein
238	6	BruAb2_0761	nomatch	BAB2_0775	34 bp Del.	Ident.	indel_29_mismatch_0gap_0	BruAb2_0761	-	Hypothetical protein	hypothetical protein
239	6	BruAb2_0798	BAbS19_II07580	BAB2_0819	1 bp Diff.	Ident.	indel_0_mismatch_1gap_0	BruAb2_0798	-	Putative 4,5,-dihydroxyphthalate dehydrogenase	oxidoreductase, Gfo/Idh/MocA family
240	6	BruAb2_0872	BAbS19_II08250	BAB2_0897	18 bp Del.	Ident.	indel_389_mismatch_1gap_0	BruAb2_0872	-	Hypothetical protein	oxidoreductase, Gfo/Idh/MocA family
241	6	BruAb2_1010	BAbS19_II09580	BAB2_1030	1 bp Diff.	Ident.	indel_0_mismatch_1gap_0	BruAb2_1010	-	Hypothetical protein	hypothetical protein
242	6	nomatch	BAbS19_I07620	nomatch	four bp Del. & three bp Ins.	Ident.	0	BAbS19_I07620	-	Hypothetical protein	Hypothetical Membrane Spanning Protein
243	6	nomatch	BAbS19_II04700	nomatch	1 bp Diff.	Ident.	0	BAbS19_II04700	-		Hypothetical Cytosolic Protein
244	6	nomatch	BAbS19_II08230	nomatch	1 bp Diff.	Ident.	0	BAbS19_II08230	-		transporter, putative
245	6	nomatch	BAbS19_II03630	nomatch	1 bp Diff.	Ident.	0	BAbS19_II03630	-		Hypothetical Membrane Spanning Protein
246	7	BruAb1_0846	BAbS19_I07960	BAB1_0854	Ident.	1 bp Diff.	indel_0_mismatch_1gap_0	BruAb1_0846	-	drug resistance transporter, Bcr/CflA subfamily	drug resistance transporter, Bcr/CflA family
247	7	BruAb1_1246	BAbS19_I11770	BAB1_1262	Ident.	1 bp Ins.	indel_0_mismatch_1gap_1	BruAb1_1246	-	Hypothetical protein	hypothetical protein
248	7	BruAb2_0065	BAbS19_II00590	BAB2_0064	Ident.	1 bp Diff.	indel_0_mismatch_1gap_0	BruAb2_0065	-	P-type DNA transfer protein VirB5	type IV secretion system protein VirB5
249	7	BruAb1_0022	BAbS19_I00190	nomatch	Ident.	no match	0	BruAb1_0022	-	Hypothetical protein	hypothetical protein
250	7	nomatch	BAbS19_I10630	nomatch	Ident.	1 bp Del.	0	BAbS19_I10630	-	Bacilysin biosynthesis oxidoreductase bacC	GLUCOSE 1-DEHYDROGENASE II
251	7	BruAb1_1740	BAbS19_I16510	nomatch	Ident.	1 bp Del.	0	BruAb1_1740	-	Hypothetical protein	lipoprotein, hypothetical
252	8	BruAb1_0748	BAbS19_I07010	BAB1_0750	1 bp Diff. & 1 bp Del.	1 bp Del.	indel_0_mismatch_1gap_0	BruAb1_0748	-	Hypothetical protein	hypothetical protein
253	8	BruAb1_0432	nomatch	nomatch	103 bp Ins.	0	nomatch_indel_84_mismatch_0gap_0	BruAb1_0432	-	Hypothetical protein	hypothetical protein
254	8	BruAb1_0266	nomatch	BAB1_0272	2 bp Diff.	1 bp Diff.	indel_0_mismatch_1gap_0	BruAb1_0266	-	Hypothetical protein	hypothetical protein
255	8	BruAb1_0244	nomatch	nomatch	1 bp Diff.	0	nomatch_indel_0_mismatch_1gap_0	BruAb1_0244	-	Hypothetical protein	hypothetical protein
256	8	BruAb2_0877	BAbS19_II08290	nomatch	1 bp Diff.	1041 bp Del. at the beginning	nomatch_indel_1043_mismatch_0gap_0	BruAb2_0877	-	hypothetical protein	sugar ABC transporter, periplasmic sugar-binding protein
257	9	BruAb1_0841	BAbS19_I07890	BAB1_0847	1 bp Diff.	1 bp Diff.	Ident.	BruAb1_0841	-	Hypothetical protein	hypothetical protein
258	9	BruAb2_0636	BAbS19_II06090	BAB2_0652	1 bp Diff.	1 bp Diff.	Ident.	BruAb2_0636	-	PAS domain S-box	sensory box protein
259	9	BruAb1_0399	BAbS19_I03730	BAB1_0403	1 bp Diff.	Ident.	indel_0_mismatch_1gap_0	BruAb1_0399	-	Hypothetical protein	hypothetical protein
260	9	BruAb1_1321	BAbS19_I12520	BAB1_1341	1 bp Diff.	Ident.	indel_0_mismatch_1gap_0	BruAb1_1321	-	Hypothetical protein	hypothetical protein
261	9	BruAb1_1368	BAbS19_I12990	BAB1_1391	1 bp Diff.	Ident.	indel_0_mismatch_1gap_0	BruAb1_1368	-	Hypothetical protein	hypothetical protein
262	9	BruAb1_1609	BAbS19_I15330	BAB1_1640	1 bp Diff.	Ident.	indel_0_mismatch_1gap_0	BruAb1_1609	-	Hypothetical protein	hypothetical protein
263	9	BruAb2_1092	BAbS19_II10380	BAB2_1114	1 bp Diff.	Ident.	indel_0_mismatch_1gap_0	BruAb2_1092	-	Probable aldehyde dehydrogenase	aldehyde dehydrogenase family protein
